# Supplementary material for: A Mass-Producible Washable Smart Garment with Embedded Textile EMG Electrodes for Control of Myoelectric Prostheses: A Pilot Study
Source: Sensors (Basel). 2022 Jan 15;22(2):666. doi: 10.3390/s22020666 (PMC8779154; doi:10.3390/s22020666)
Supplement: Supplementary file 1 [file sensors-22-00666-s001.zip]

Archive with 1 entries (1 files):
- Textile EMG Electrodes Controling Myoelectric Prostheses Demo.mp4
